# Supplementary material for: Mechanical Properties of Polypropylene–Cellulose Biocomposites: Molecular Dynamics Simulations Combined with Constant Strain Method
Source: Molecules. 2023 Jan 22;28(3):1115. doi: 10.3390/molecules28031115 (PMC9921334; doi:10.3390/molecules28031115)
Supplement: Supplementary file 1 [file molecules-28-01115-s001.zip]

Archive with 1 entries (1 files):
- molecules-2154430-supplementary.pdf
